# Supplementary material for: Balance between BDNF and Semaphorins gates the innervation of the mammary gland
Source: eLife. 2019 Jan 10;8:e41162. doi: 10.7554/eLife.41162 (PMC6328272; doi:10.7554/eLife.41162)
Supplement: Figure 2—source data 1. [file elife-41162-fig2-data1.xlsx]

## Sheet: Sem6A-Fc
	Control			Sema6A-Fc
WT	32.2404	39.507	36.6872	68.4617	77.5217	69.9317
PlexinA4 KO	31.9672	30.85	34.2127	37.9652	38.3894	43.1694

## Sheet: Sema3D-Fc
	Control			Sema6A-Fc
WT	38	26	36	76	55	55
PlexinA4 KO	16	21	24	31	32	33

## Sheet: Sema3F-AP
WT	Control			1nM S3F
	0.194088	0.238731	0.225225	0.118915	0.262838	0.286701
