# Supplementary material for: Balance between BDNF and Semaphorins gates the innervation of the mammary gland
Source: eLife. 2019 Jan 10;8:e41162. doi: 10.7554/eLife.41162 (PMC6328272; doi:10.7554/eLife.41162)
Supplement: Figure 3—source data 1. [file elife-41162-fig3-data1.xlsx]

## Sheet: Females
Late E12.5	WT	Sema6A KO		Late E13.5	WT	Sema6A KO		Late E14.5	WT	Sema6A KO
	0.321	0.399			2.102	3.466			2.532	4.0415
	0.132	0.42			1.575	2.9695			2.763	4.6405
	0.4295	0.699			2.647	4.6005			3.548	3.971
	1.077	0			1.1515	2.55			2.828	3.89
	0.7035	0.225864			2.0305	2.5835			3.094	4.381
