# Supplementary material for: Balance between BDNF and Semaphorins gates the innervation of the mammary gland
Source: eLife. 2019 Jan 10;8:e41162. doi: 10.7554/eLife.41162 (PMC6328272; doi:10.7554/eLife.41162)
Supplement: Figure 3—figure supplement 1—source data 1. [file elife-41162-fig3-figsupp1-data1.xlsx]

## Sheet: Males
Late E12.5	WT	Sema6A KO		Late E13.5	WT	Sema6A KO
	0.351316	0.16			0.018	0.311
	0.404462	0.313526			0.059	0.108
	0.291	0.411			0.184	0.0045
	0.134	0.0495			0.1335	0.019
	0.7035	0.105			0.043	0.0209375
