# Supplementary material for: Balance between BDNF and Semaphorins gates the innervation of the mammary gland
Source: eLife. 2019 Jan 10;8:e41162. doi: 10.7554/eLife.41162 (PMC6328272; doi:10.7554/eLife.41162)
Supplement: Figure 4—source data 1. [file elife-41162-fig4-data1.xlsx]

## Sheet: Females
Late E12					Late E13					Late E14
	WT	PlexinA4 KO	BDNF Het	PlexinA4 KO/BDNF Het		WT	PlexinA4 KO	BDNF Het	PlexinA4 KO/BDNF Het		WT	PlexinA4 KO	BDNF Het	PlexinA4 KO/BDNF Het
	0.299	3.051	0.1715	3.76		0.814	4.6495	0.076	2.4525		2.279	4.398	2.301	3.587
	0.587	3.2105	0.1695	4.147		1.56	4.413	0.463	3.3		3.734	3.6705	1.362	1.998
	0.425	4.5795	0.123	4.861		0.963	3.133	0.624	3.388		3.158	5.4395	2.596	2.0125
	0.159	4.639	0.0055	3.987		0.8035	4.482	0.963	3.813		2.879	3.414	1.248	2.02
	0.581	1.4	0	3.1825		0.883	2.629	0.1685	2.219		1.2845	7.548	0.206	2.139
	0.082	2.276	0.258	2.1985		1.5615	3.23	0.147	2.4875			5.507	0.166	2.311
	0.885	2.869	0.175	2.146		1.363	6.8545		2.1815			2.549	1.348
	0.903		0.105	1.766		1.5215	7.779		2.999			2.6965
	0.0435			6.7345		0.2935	7.526
				5.092			1.876
				0.846
