# Supplementary material for: Balance between BDNF and Semaphorins gates the innervation of the mammary gland
Source: eLife. 2019 Jan 10;8:e41162. doi: 10.7554/eLife.41162 (PMC6328272; doi:10.7554/eLife.41162)
Supplement: Figure 5—source data 1. [file elife-41162-fig5-data1.xlsx]

## Sheet: Males
Late E12						Late E13						Late E14
	WT	PlexinA4 KO	BDNF Het	PlexinA4 KO/BDNF Het			WT	PlexinA4 KO	BDNF het	PlexinA4 KO/BDNF Het			WT	PlexinA4 KO	BDNF het	PlexinA4 KO/BDNF Het
	0.1055	5.947	0.086	2.827			0.397	4.299	0	2.999			0.183	0.465	0	1.079
	0.6185	4.2995	0.0755	3.6155			0.161	4.449	0	1.327			0	0.818	0	0.9225
	0.4925	4.387	0.027	3.46			0.4845	3.9715	0.0065	1.657			0	1.634	0	0.962
	0.15	4.3495	0.006	2.5795			0.004	2.5805	0	2.404			0	0.4825	0	0.4745
	0.415	3.154	0	1.3355			0.017	2.847	0.049	2.085			0	1.39	0	0.723
	0.365	2.32	0	1.4425			0.15	3.202	0.1395	0.874			0.3685	0.424	0.1905	0.437
	1.106	4.149	0.094	2.87			0.6	5.696	0.203	1.301				0.427
	0.121	3.596	0.017	2.545			0.0665			1.232				2.468
	0.813	3.919	0.488	1.829			0							2.046
	0.482			1.833			0							2.745
	0.175													1.8015
