# Supplementary material for: Balance between BDNF and Semaphorins gates the innervation of the mammary gland
Source: eLife. 2019 Jan 10;8:e41162. doi: 10.7554/eLife.41162 (PMC6328272; doi:10.7554/eLife.41162)
Supplement: Figure 6—source data 1. [file elife-41162-fig6-data1.xlsx]

## Sheet: Sheet1
	+BDNF	+BDNF+Sema6A	-BDNF	-BDNF+Sema6A
	29	37	31	57
	20	45	47	79
	22	35	23	55
