# Supplementary material for: Balance between BDNF and Semaphorins gates the innervation of the mammary gland
Source: eLife. 2019 Jan 10;8:e41162. doi: 10.7554/eLife.41162 (PMC6328272; doi:10.7554/eLife.41162)
Supplement: Figure 7—source data 1. [file elife-41162-fig7-data1.xlsx]

## Sheet: Sheet1
Late E13					Late E14
	WT	PlexinA4 KO	TrkB.T1 KO	PlexinA4 KO/TrkB.T1 KO		WT	PlexinA4 KO	TrkB.T1 KO	PlexinA4 KO/TrkB.T1 KO
	0.274	1.778	1.101	3.768		0	0.954	0.004	0.9405
	0.2445	2.5895	0.358	2.45495		0	0.584	0	1.777
	0.3035	2.343	1.521	2.009		0.0611176	0.466	0.054	1.484
	0.046	1.05805	0.643	2.565		0	1.005	0.065	1.392
	0.092	2.956	0.979429	2.2095		0	0.483	0.12	0.6775
		1.19	1.194	3.85				0	0.532
		3.765		4.27				0
		2.4325						0.047
								0.0235
